# Supplementary material for: Paracrine regulation of neural crest EMT by placodal MMP28
Source: PLoS Biol. 2023 Aug 17;21(8):e3002261. doi: 10.1371/journal.pbio.3002261 (PMC10479893; doi:10.1371/journal.pbio.3002261)
Supplement: S1 Data — (XLSX) [file pbio.3002261.s018.xlsx]

## Sheet: Figure 1h
qPCR Figure 1h
	Normalized values
		Co-Mo			MMP28-Mo
	E7/E8	E1/E1	Sox10	Six1	E7/E8	E1/E1	Sox10	Six1
exp1	1		1		0.5068		0.5465
exp2	1		1		0.1906		0.3046
exp3	1		1		0.1748		0.0234
exp4	1		1		0.4718		0.3285
exp5	1		1		0.2546		0.2618
exp6	1	1	1		0.209378	0.282073	0.392342
exp7	1	1			0.386188	0.440905
exp8	1	1			0.368117	0.418529
exp9		1	1			0.402728	0.495703
exp10	1	1	1	1	0.199721	0.191159	0.168054	0.51037
mean	1	1	1	1	0.306889	0.347079	0.315112	0.51037

## Sheet: Figure 1k
				Data in blue with an asterisk and highlighted in yellow in this table were detected as outliers using Prism/GraphPad and were neither plotted nor used in statistical analyses
Snai1			Sox9			Snai2			Sox8			FoxD3			Twist			Sox10
Co-Mo 4ng/bl	MMP28-Mo spl 4ng/bl		Co-Mo 4ngbl	MMP28-Mo spl 4ngbl		Co-Mo 4ng/bl	MMP28-Mo spl 4ng/bl		Co-Mo 4ng/bl	MMP28-Mo spl 4ng/bl		Co-Mo 4ng/bl	MMP28-Mo spl 4ng/bl		Co-Mo 4n/gbl	MMP28-Mo spl 4ng/bl		Co-Mo 4ng/bl	MMP28-Mo spl 4ng/bl	MMP28-Mo+600pg/bl MMP28-wt	MMP28-Mo+600pg/bl MMP28-EA
0.954582	0		1.0689	0.825696		1.18246	0.746762		0.830815	0.37585		0.441931	0.588475		1.27904	0.466822		0.707966	0.478782	0.659097	0.333784
1.66848	1.36588		0.313109	1.26582		0.668445	0.322927		0.850138	0		0.390979	0.546422		1.07923	0		0.943735	0	0	0
0.543235	0.382171		0.692371	0.641512		1.0652	0		0.69675	0.649042		1.53193	1.12481		1.44648	0		0.980198	0	0.674643	0.0511775
0.887019	0.359844		1.23996	0.986646		1.12572	0.163434		0.675052	0.545619		1.80238	0		0.730239	0		1.18447	0	0.207326	0.25812
1.97075	1.58277		1.32672	0.834182		0.876593	0.502765		0.760475	0.680972		0.507371	0.821508		1.14037	1.4125		0.845725	0	0	0.0762806
0.705131	0.43915		1.04112	0.893708		1.00473	0.529197		0.706223	0		0.712954	0.333551		0.82054	0		0.654567	0	0.146987	0
0.187539	1.17048		0.63823	0.72018		1.27802	1.15592		0.963329	0.416366		1.02801	0		0.631097	0.359752		0.841375	0	0.752573	0
0.841491	1.65268		0.397543	0.614056		1.22981	1.04062		0.380646	0.271947		0.802498	1.29315		0.902241	0.501294		0.622641	0.180859	0	0.340128
0.978437	6.80876e-05		1.57291	0.148638		1.19601	0.96504		0.735318	0		0.758257	0.638007		1.18638	0		0.70503	0	0.600061	0
1.98086	0.802905		1.14499	0.29101		1.04548	0.923207		1.54791	0.340846		1.58589	0.771998		1.08358	0		0.662971	0	0	0.096121
1.51844	0.000172506		0.7421	0.869538		0.651258	0.483202		0.660372	0		0.478511	0.121686		0.862938	0.149777		0.707779	0	0.59828	0
0.589471	1.90415		1.1398	1.89181		1.0497	0		1.53685	0		0.723058	0.192811		0.837854	1.20073		1.63492	0	0.124019	0
0.922857	1.50642		1.78652	0.700212		1.027	0		0.770508	0		0.734023	0.363267		0.639191	0.0708755		1.05544	0	0	0.46022
0.788616	1.10298		0.921181	0.0604502		0.397466	0.374594		1.18098	0.376594		0.749056	0.0186611		1.05935	0.823787		1.08882	0	0	0
0.370123	0.423624		1.502	0.486356		1.09092	0.257668		1.09079	0.397896		0.898418	0		0.302435	0		0.903543	0.20483	0	0
1.03947	0.281579		1.18375	0.22727		0.769019	0.400755		0.521625	0.855631		1.01384	0		0.772071	0		0.906673	0	0	0.368084
1.21422	0.76086		0.734839	0.512372		1.82545	0.226166		0.741507	0.449023		0.471319	0.192188		0.733622	1.14022		1.0295	0.0774155	0.310506	0
0.734446	0.777656		1.01569	0.865329		1.02148	0		1.48584	0.986778		0.162014	0		0.554999	0.927137		1.23822	0.205535	0.925679	0.287029
0.862881	0.986375		0.699404	1.20732		1.33559	1.00241		0.734882	1.43255		0.838721	0.0677775		1.23826	0.472017		0.935898	0	0	0
0.574662	0.901981		0.454098	1.74549		0	0.600016		0.483595	0.217324		0.867934	1.08646		2.12709	1.23051		0.868833	0.0707084	0	0.165147
1.16249	0		0.788895	1.25551		0.304864	0		0.649128	1.46975		0.75391	0		1.98805	0.292674		0.971544	0.0569396	0	0
0.826784	1.43396		1.27522	1.10978		0.921827	0		0.851269	1.41236		0.849384	0.192084		1.04825	1.09515		1.42787	0	0	0
0.859559	0.276098		0.855223	1.14488		1.13865	1.20724		0.870768	0.243662		1.1794	0.755252		1.70462	1.02032		0.28269	0.0125165	0	0
1.43815	0.554381		1.17328	1.05004		2.23477	0.28392		1.2302	0		1.26569	0		1.00043	0.226562		0.799026	0	0	0
1.75151	0.696132		1.69446	0.856679		0	1.48852		1.116	0.439111		0.0232534	0.356816		1.49804	0.751634		1.683	0	0	0.348927
1.37391	0.715305		0.841369	1.48945		0.212713	0.227767		0.920869	0		0.911412	1.04076			1.0735		0.727396	0	0.74356	0
1.09079	1.00429		1.40186	1.28997		1.68689	0.182305		0.736959	0.325534		0.92229	0.000136954			0.8148		1.39607	0	0	0.352601
0.873245	0.231108		0.846863	0.157735		1.12712	0		1.23483	0.853156		1.40633	0.82646			0.641573		0.825193	0	0.605026	0
0.786289	0.592079		0.927589	0.292649		1.34556	0.887709		0.735951	0.502434		1.64226	0.704579			0		1.0406	0	0	0
0.977174	0.276548		1.2052	1.33607		0.932456	0		0.926589	1.12815		1.39016	0.657135			0.0862863		0.790592	0.0205599	0.0217767	0.263498
0.838439	1.10581		0.601802	1.09073		1.31897	0.495038		0.736914	1.15899		1.01418	0.766716			0.31039		1.28683	0	0.61822	0
0.539937	0.769741		0.836552	0.683886		0.847774	1.03414		1.36886	0		0.905237	0			0		0.962644	0	0.704219	0.140636
1.21027	0		1.40006	1.48441		2.24598	0.999198		1.16599	0		0.863502	0			0		0.799139	0.317016	0.454188	0.0668399
0.625509	0.823026		1.11751	1.22773		0.853501	0.674243		1.44675	0		1.31487	0			0		2.693632652*	0.299451	0.074653	0.175005
0.582076	0.300348		1.22195	1.29536		0.922712	0.0943966		0.913245	0.979161		1.82594	0.338635			0.108986		1.23287	0.641052	0	0.124678
0.719504	0.6617		0.940334			1.12681	1.19695		1.47326	0.869876		0.974254	0.610976			0.52937		1.36108	0.663011	0.393852	0.15989
0.306297	0		1.27672			0.864186	0.600241		1.02994	0.40562		1.06103	0.021749			0.506695		0.592702	0	0.559337	0
0.74484	0.713888		0.864748			0.106452	1.08356		0.727709	0.0164503		1.09286	0.496436			0.514053		0.555263	0	0.318365	0
1.06487	0.628814		1.1319			1.23838	0.920606		0.759698	0.619194		1.22095	0			0		0.953576	0.508504	0.924752	0.0602513
1.00797	0.189452		1.4421			1.47864	0.534392		0.74572	0.838325		1.03846	0			0		1.04313	0	0.737125	0.363881
1.0516	0.523944		0.519225			0.9642	0.661972		0.541945	0.522107		1.56715	0			0		1.07021	0.329406	0.110588	0
1.31841	0		0.745978			0.622185	0.519091		1.37709	0.0370407		1.12132	0.334393			0		0.516016	0.0496996	0.134276	0.0157605
0.852334	0		0.559256			0.692036	1.15899		0.772805	1.01367		2.15705	0.56429			0		0.791289	0.49541	0.71241	0.188684
1.28375	0		0.434693			1.06156	0.598221		0.828166	0.607283			0.130647			0.886791		1.46087	0.114507	0.659952	0.0440093
0.775341	0.28416		1.14172			1.32472	0.948832		1.20524	0			0.997454			0		0.751295	0.0334979	0.151057	0.362517
1.12258	1.67719		1.46049			0	1.43823		0.957712	0			0.978527			0		0.739841	0	0.528338	0
	1.20547		1.284			1.20748	0.693343		0.760359	1.11873			0.554027			0.382707		0.705108	0.628361	0	0
	2.18144		0.395798			0.489341	0.652658		0.900281	1.21416			1.2209			0		1.3459	0	0.0615212	0
	1.09732					1.21346	1.27249		0.922581	0			0.44891			0		1.00614	0.334336	0	0
	0.744914					1.12587	0.740405		0.706204	0.857703			0.405673			0		1.09467	0.581443	0.979349	0
	1.17281					0.562965	1.00574		0.896386	0			0			0		0.953394	0.0706774	0	0.23925
	1.19341					1.02214	0.950563		0.968976	0.236141			0.748088			0		0.765159	0.199204	0.853165	0.361876
	1.53556					0.884278	0		0.902495				0.11968			0.0255095		0.681389	0.2343		0
	0.650546					1.10497	0.313282		1.21966				0.295454			0		0.946331	0.330378		0
	1.18525					0.309143	0.486473		1.03919				0.218337			0		0.724536	0.565678		0
	0.568135					1.20367	1.11504		1.61095				0.887831			0		0.939641	0		0.047587
	1.47489					0.871366	0.85921		1.04195				0.9907			0		0.86288	0.0598112		0.235546
	0.927685					1.00805	0		0.759917				0.751149			0		1.06766	0.127947		0
	2.86034					1.16788	0		0.988916				0.00988879			0.521066		0.374766	0		0
	1.68364					1.42398	0.779071		1.28652				1.08536			0		0.188641	0.265065		0.289265
	0.984641					0.609288	0		0.517863				0.95494			0.137877		0.646781	0.543195		0.0612551
	1.04214					0.580888	0.0853222		0.6944				0.456023			0		0.813926	0.585017		0
	1.83358								1.82416				0.0848283			0		0	0		0
	1.58694								0.581834				0					0.477817	0.297694		0
	1.66793								0.432478				0.301878					0.838326	0		0
	0.807504								1.19645									0.82345	0.463959		0
	2.54232								0.124473									0.652538	0		0
	1.03658								2.40031									1.63492	0.110972		0
	0								0.181354									0.971544	0.254292		0.369818
									1.78084									1.05544	0.610245		0
									0.129693									0.868833	0.0655591
									1.37646									1.08882	0.278999
									1.89741									0.935898	0
									1.45818									0.903543	0.0877276
									0.593878									1.23822	0.0487329
									1.14453									0.906673	0
									1.37408									1.0295	0.130209
									0.895781									1.1591	0.014995
									0.693554									1.11156	0
									1.51524									1.16849	0.250841
									1.87305									1.30908	0.625424
									1.83396									2.533624838*	0.644229
									0.982713									1.25481	0
									1.59104									1.37774	0
									1.11246									1.85546	0.483406
									0.171779									0.960098	0
									0.782838									0.599836	0
									0.592436									1.32652	0.0519003
																		1.25904	0
																		1.24057	0.274552
																		1.69448	0
																		1.10004	0
																		1.13814	0.61434
																		1.1774	0
																		0.920208	0
																		1.3113	0
																		0	0
																		1.65882	0.0928874
																		1.02859	0
																			0
																			0
																			0
																			0
																			0
																			0
																			0
																			0.525757
																			0
																			0
																			0.914591
																			0.491325
																			0
																			0
																			0
																			0
																			0.270326
																			0.202472
																			0.692887
																			0.632617
																			0.216312
																			0.250944
																			0.352203
																			0
																			0.199422
																			0.00658778
																			0.526318
																			0.18456
																			0.529364
																			0
																			0
																			0
																			0.19079
																			0
																			0.693082
																			0
																			0
																			0
																			0
																			0
																			0
																			0
																			0
																			0.412053
																			0
																			0
																			0

## Sheet: Figure 2b
	SOX9			TWIST
	Co-Mo 4ng/bl	MMP28-Mospl	MMP28-Moatg	Co-Mo 4ng/bl	MMP28-Mospl	MMP28-Moatg
	0.634021	0.651282	0.69319	1.05625	1.04424	0.841069
	1.1044	0.967742	0.918919	1.05654	1.06772	0.803655
	1.0625	1.01036	0.891531	1.15583	1.03783	0.861804
	0.89071	0.796791	0.807204	1.12291	1.03583	0.714342
	0.612359	0.882353	0.828459	1.01776	0.745659	0.894092
	1.02959	0.861905	0.695738	0.954424	1.05595	0.984916
	0.963415	0.860169	0.74255	1.05279	0.492508	0.923497
	0.912281	0.713235		1.07124	0.390387	0.83553
	0.875676	0.942584		0.912348	0.979746	0.828657
	0.838542	0.825137		1.11733	0.980467	0.819873
	0.849057	0.952381		0.966205	0.902729	0.808044
	0.811688	0.807175		0.978085	0.689527	0.629636
	0.788732	0.744395		0.97254	0.863488	0.724519
	1.07453	0.806061		0.955797	0.0555884	0.921982
	1.20886	0.924051		0.943126	0.886498	1.02072
	1.00877	1.08871		0.988879	0.856667	0.706312
	1.25123	0.85034		1.02916	0.562783	0.630871
	0.92093	0.730769		1.07102	0.973915	1.00869
	1.2029	0.961783		1.02677	0.199651	0.719105
	0.705645	0.795455		1.109	0.736963	0.905852
	1.14634	0.857143		0.925589	0.977033	0.921999
	1.1641	0.883838		1.12525	0.422529	0.977498
	1.58088	0.873171		0.619794	0.491007	1.00349
	0.963731	0.841463		1.19745	0.176922	0.718879
	1.125	0.642045		0.833795	0.788765	0.874268
	0.831395	0.738636		0.532042	1.32445	0.837992
	0.874016	0.661538		0.897858	1.05268	0.708805
	1.03333	0.683168		1.21336	0.379004	0.828696
	1.07865	1.00503		0.788019	0.235664	1.05458
	1.10989	1.03955		0.763685	0.567092	0.922225
	1.38583	0.634409		1.28553	0.425605	1.11144
	0.91	0.610169		1.28196	1.08462	1.04457
	0.85641	0.502703			0.767794	0.733758
	1.07692	0.882353			0.870759	0.885752
	1.16564	0.973958			0.545275	0.673591
	0.980952	0.681564			0.406437	0.656016
	0.960976	0.705882			0.71119	0.846479
	1.06383	0.835749			0.771946	0.702028
	1.06294	0.72766			0.555704	0.909257
	0.914634	0.696			0.751809	1.05432
	1.31469	0.834146			0.721644	0.72006
	0.876147	0.740541			0.313924	0.796468
	1.35593	0.725322			0.365037	1.22431
	0.965346	0.674757			0.88719	0.847552
	1.03431				0.556574	0.910964
	1.26389					0.90065
	1.01951					0.772644
	1.02312					0.894778
	1.00513					0.855923
	1.0411
	1.10698
	1.33333
	1.17544

## Sheet: Figure2d-e
Raw data plotted on panel 2d
Means per time point plotted on panel 2e
hours	CMO
0	0.313653	0.183358	0.221616	0.222992	0.160202	0.291052	0.201789	0.242895	0.317407	0.280919	0.28958	0.222374	0.16865	0.353874	0.0942431	0.0882791	0.0731231	0.10321	0.0764729	0.135707	0.147656	0.147268	0.115383	0.0774533
2	0.510567	0.39225	0.505021	0.470602	0.272909	0.47074	0.230608	0.37768	0.650749	0.322676	0.595201	0.276887	0.510492	0.592865	0.225211	0.396786	0.344966	0.40808	0.359733	0.391965	0.415209	0.26741	0.401176	0.165079
4	0.848869	0.627753	0.926143	0.817948	0.200455	0.781417	0.211185	0.686693	1.21674	0.420195	1.18265	0.301451	0.813191	0.751265	0.411164	0.78001	0.688215	0.736338	0.85932	0.717608	0.901519	0.453833	0.725022	0.240898
6	1.32185	1.14638	1.47417	1.40174	0.332222	1.07554	0.175092	0.803154	1.59021	0.496978	1.82384	0.34276	0.975206	1.04086	0.605903	0.93134	1.35737	1.02229	1.32449	1.08163	1.41054	0.753291	1.11448	0.398664
hours	MMP28MOatg
0	0.255694	0.148982	0.0890178	0.112995	0.071323	0.191283	0.0560494	0.118434	0.162015	0.0975825	0.142631	0.0532696	0.0491845	0.0549649	0.0771061	0.139485
2	0.397444	0.162837	0.150112	0.193405	0.182878	0.370107	0.253668	0.179913	0.239066	0.149237	0.30822	0.128864	0.0710806	0.0772287	0.232912	0.354545
4	0.466453	0.159146	0.329822	0.220657	0.303381	0.59038	0.385285	0.31841	0.259736	0.129463	0.451464	0.197371	0.156827	0.15409	0.528672	0.578081
6	0.583138	0.216166	0.30224	0.315263	0.383429	0.7403	0.468799	0.413518	0.389818	0.134657	0.76187	0.328543	0.308996	0.249293	0.731415	1.3045
hours	MMP28MOatg+MMP28wt
0	0.113443	0.0781889	0.0529225	0.135421	0.160157	0.0939779	0.168102	0.0784545	0.0851949	0.0600511	0.0577225
2	0.494155	0.304381	0.183054	0.469338	0.862468	0.289409	0.283772	0.31537	0.187323	0.1104	0.102209
4	0.80399	0.526203	0.485331	1.18325	1.87204	0.831135	0.398543	0.826948	0.453529	0.521402	0.0970417
6	1.5339	0.708541	0.754846	1.5454	2.13868	1.34557	0.811425	1.41249	0.549222	0.958141	0.125597
hours	MMP28wt
0	0.108786	0.0436698	0.0795779	0.058417	0.0694876	0.0972868	0.10705	0.121961	0.0778008	0.0495523	0.126271	0.0780664
2	0.44066	0.13487	0.216286	0.269433	0.395193	0.106151	0.241654	0.517052	0.448095	0.0472034	0.311551	0.203622
4	1.05931	0.200313	0.536865	0.673716	0.852153	0.154805	0.447217	1.44027	0.803193	0.050063	0.743877	0.412902
6	1.8574	0.431285	0.887244	0.979608	1.33742	0.380364	0.852746	1.98467	0.937103	0.0668323	1.43299	0.600286

## Sheet: Figure 2g
qPCR 3 independent experiments. Each experiment was normalized to the value for CMO per gene.
	Co-Mo			MMP28-Mo
MMP28	1	1	1	0.7015	0.497	0.2821
Sox10	1	1	1	0.3409	0.2741	0.3923
Twist	1	1	1	0.3291	0.5501	0.5156
E-Cad	1	1	1	0.9788	1.3335	0.9904
N-Cad	1	1	1	0.7621	0.7599	1.1289
Cad-11	1	1	1	0.0531	0.0217	0.4423
Itgb1	1	1	1	1.0812	0.9906	1.1839
Itga5	1	1	1	0.5977	0.8802	0.7364
Table Analyzed	Combinaison 3 experiments normalised Co-Mo
Two-way ANOVA	Ordinary
Alpha	0.05
Source of Variation	% of total variation	P value	P value summary	Significant?
Interaction	28.79	< 0.0001	****	Yes
Row Factor	28.79	< 0.0001	****	Yes
Column Factor	31.83	< 0.0001	****	Yes
ANOVA table	SS	DF	MS	F (DFn, DFd)	P value
Interaction	1.26	7	0.18	F (7, 32) = 12.44	P < 0.0001
Row Factor	1.26	7	0.18	F (7, 32) = 12.44	P < 0.0001
Column Factor	1.393	1	1.393	F (1, 32) = 96.24	P < 0.0001
Residual	0.4631	32	0.01447
Number of missing values	0
Compare each cell mean with the other cell mean in that row.
Number of families	1
Number of comparisons per family	8
Alpha	0.05
Uncorrected Fisher's LSD	Mean Diff.	95% CI of diff.	Significant?	Summary	Individual P Value
Co-Mo - MMP28-Mo
MMP28	0.5065	0.3064 to 0.7065	Yes	****	< 0.0001
Sox10	0.6642	0.4642 to 0.8643	Yes	****	< 0.0001
Twist	0.5351	0.3350 to 0.7351	Yes	****	< 0.0001
E-Cad	-0.1009	-0.3010 to 0.09918	No	ns	0.312
N-Cad	0.1164	-0.08371 to 0.3164	No	ns	0.2449
Cad-11	0.8276	0.6276 to 1.028	Yes	****	< 0.0001
Itgb1	-0.08523	-0.2853 to 0.1148	No	ns	0.392
Itga5	0.2619	0.06182 to 0.4620	Yes	*	0.0119

## Sheet: Figure 3c
CMO-8ng	MO28-8ng	MO28-8ng+Cad11-250pg	MO28-8ng+Tw-250pg
0.674515	1.04644	0.65405	1.25427
1.5548	0.549864	0.749019	1.17567
1.08245	0.64479	0.928093	0.896498
0.648303	0.486646	0.458871	0.486659
1.04358	0.556057	0.533257	0.7265
0.819311	0.378341	0.398034	0.745623
0.864621	0.929973	1.00345	0.897538
0.922432	0.551885	0.570856	1.1899
0.944041	0.737254	0.45595	0.915521
1.13151	0.642601	1.08792	0.814869
1.26814	1.21489	0.830916	0.615187
1.41446	0.538131	0.916074	0.982833
1.1769	0.789305	0.759169	1.0004
0.953118	0.910983	0.503474	0.581304
0.910893	0.538168	1.16856	1.05594
0.877047	0.529105	0.819721	1.22941
1.21598	0.586217	0.553527	0.818853
1.02312	0.590879	0.635514	1.01008
0.634974	0.292626	0.658855	0.865749
1.10915	0.703104	0.905235	1.06772
0.994098	0.433588	0.396751	0.600999
0.860351	0.715512	0.689002	0.844376
1.00904	0.629909	0.763475	0.797179
0.927793	0.828851	0.583937	1.00861
0.939374	0.847818	0.858979	0.925357
	0.634401	0.718087	0.656315
	0.394096	0.516556	1.00371
	1.13309	0.696933	1.03536
	0.610434	0.662179	0.739541
	0.672046	0.351432	0.806211
	0.680716	0.786981	1.08121
		0.645505	0.993665
		0.727	1.15642
		0.84493	0.793451
		0.746828	0.768095
		0.362399	0.877222
		0.503544	0.795071
		0.776441	0.998888
		0.523687	0.676034
		0.641157	0.870257
		0.530398	0.83024
		0.773199	0.740824
		0.725465	1.10083
		0.429186	1.1371
		0.755584	1.08507
		1.04176	1.07386
		0.887938	1.02981
		0.78639
		0.380711
		0.434487
		0.388513
		0.656219
		0.725816
		0.332023
		0.630472
		0.404806
		0.595884

## Sheet: Figure 3f
% of adhering explants
	Attached (%)		total n	adhering (n)
CMO-8ng	100		13	13
MO28-8ng	42		12	5
MO28+Tw 250pg	100		12	12
MO28+Cad11 250pg	80		10	8

## Sheet: Figure 3h
	Outward protrusions (µm²)					Cryptic protrusions (µm²)
	CMO	MO28	MO+cad11	MO+tw		CMO	MO28	MO+tw	MO+cad11
	150.909	117.037	286.615	55.279		18.203	7.206	41.385	39.099
	220.931	44.786	149.706	208.814		26.992	51.647	17.417	34.349
	77.109	27.886	248.777	310.268		19.506	20.968	48.776	19.679
	79.727	15.995	50.505	62.17		23.438	6.258	25.81	9.274
	194.707	29.623	144.374	81.138		19.474	10.491	39.766	19.194
	192.391	64.618	70.539	132.095		77.68	2.779	8.272	32.69
	171.937	50.327	90.573	53.316		43.159	15.65	28.414	12.677
	65.035	41.037	161.435	100.558		21.757	9.802	10.556	18.623
	67.017	68.277	99.491	67.922		23.933	2.456	26.529	4.89
	72.962	17.74	52.605	204.282		20.249	6.721	48.792	40.305
	75.968	176.622	48.728	66.241		22.533	6.279	26.874	24.569
	107.322	83.658	168.318	117.651		67.308	13.108	24.687	26.68
	120.538	37.095	46.886	266.888		31.3	5.827	28.123	14.433
	120.872	47.888	47.371	220.309		15.349	2.014	13.044	33.799
	53.209	47.985	220.568	96.939		18.084	5.429	26.335	47.64
	99.244	78.133	162.405	434.414		17.88	7.637	19.258	33.993
	41.942	70.281	301.221	99.459		30.266	1.659	10.556	15.586
	47.349	123.661	141.143	131.449		13.625	9.758	38.571	26.518
	154.876	46.466	93.093	107.957		17.427	6.258	35.749	31.096
	71.088	137.297	79.91	400.68		15.262	12.43	76.161	16.135
	120.753	77.648	55.61	244.705		8.897	21.865	61.384	24.235
	89.83	16.738	86.792	91.518		15.618	7.238	7.4	43.439
	193.619	18.774	78.229	165.151		9.866	1.626	72.952	63.032
	137.136	13.744	96.745	309.816		15.833	3.07	45.012	27.994
	105.114	21.865	158.075	292.432		22.824	11.245	16.512	19.829
	246.224	9.306	114.743	132.935		25.624	2.37	31.333	49.74
	240.796	42.244	105.825	162.017		8.261	20.314	34.09	6.85
	130.059	16.48	202.214	63.462		5.041	2.919	35.07	48.555
	511.028	55.492	92.1	255.183		72.995	3.964	27.574	35.975
	364.683	47.995	35.892	218.984		21.833		70.033	25.549
	194.491	34.155	49.099	110.93		9.209		33.368	20.702
	316.925	27.528	204.702	392.084		3.748		35.921	32.787
	207.804	39.519	110.542	86.243		2.423		10.652	64.884
	270.782	92.35	142.015	368.755		2.897		15.812	55.233
	125.245	20.551	124.437	210.26		4.395		31.527	46.487
	112.013	29.566	94.273	126.537		7.077		28.662	54.921
	124.146	23.104	75.127	60.037		13.076		28.435	13.927
	198.942	113.569	99.33	132.935		4.632		5.924	81.849
	55.901	28.791	107.537	141.369		97.24		16.717	36.61
	83.335	8.972	267.486	94.547		19.657		31.236	11.493
	88.505	19.948	153.777	48.76		27.703		39.055	15.446
	118.718	94.17	153.357	148.639		16.857		40.09	7.69
	78.165	61.405	89.248	99.427		5.375		8.649	21.747
	282.35	124.017	56.871	96.712		7.4		13.259	10.609
	56.644	26.044	145.02	104.08		22.694		30.439	40.014
	234.898	10.879	305.163	146.894		9.112		15.919	19.571
	33.977	71.53	257.372	315.899		5.235		32.647	10.997
	60.457	30.708		423.468		7.572		33.508	11.568
	50.247	45.593		237.08		8.692		9.651	15.133
	84.595			117.78		23.944		22.134	18.063
	49.622			258.891		13.851		23.847	40.445
	131.837			182.212		8.067		52.498	48.717
	27.24			175.007		22.177		46.66	26.981
	82.818			90.088		10.782		24.515	5.87
	65.821			316.214		60.414		3.964	30.083
	231.296			370.209		6.969		8.218	23.386
	107.02			149.77		38.291		4.438	44.059
	54.318			102.537		66.371		18.429	18.523
	47.985			40.666		49.363		15.489	34.704
	172.389			108.474		34.693		48.254	6.923
	184.086			80.556		34.952		7.55	16.469
	110.93			64.626		12.15		24.59	16.695
	65.821			90.605		3.813		19.614	8.886
	115.777			36.934		96.497		18.612	14.875
				87.439		27.617		14.282	16.2
				73.77		8.175		24.601	17.298
				182.406		26.227		14.498	36.88
				204.476		11.169		13.044	19.194
				368.431		15.575		59.477	12.58
				101.18		21.854		16.9	30.396
				30.721		39.497		28.554	25.15
				118.402		25.344		28.381	9.748
				82.188		10.222		16.296	32.701
				152		26.97		15.672	23.039
				118.071		4.653		13.873	25.032
				126.666		12.548		8.681	15.112
				88.57		19		51.151	32.334
				196.85		26.152		18.677	27.574
				52.185		6.764		16.027	19.097
				124.195		25.581		27.552	34.941
				78.908		9.005		54.113	14.692
				87.083		14.745		24.45	25.277
				92.706		27.412		11.137	18.184
				85.177		13.184		23.33	20.101
				80.911		13.744		8.574	7.658
				88.182		13.141		12.957	33.013
				60.07		19.312		24.267	80.276
						14.961		24.181	9.64
						22.878		20.066	9.834
						33.476		5.579	15.726
						44.753		4.944	20.206
						75.214		42.933	26.098
						81.773		7.561	11.665
						18.978		4.061	34.715
						41.059		17.535	59.66
						36.169		6.678	19.657
						15.876		7.098	16.501
						7.949		53.478	18.655
						11.503		7.906	12.893
						55.944		22.748	83.798
						17.266		12.688
						37.752		21.057
						35.889		30.188
								23.976
								29.122
								32.192
								41.789
								19.897
								86.728
								51.884
								120.29
								56.3
								8.466
								46.563
								19.205
								13.539
								12.053
								10.545
								21.779
								19.808
								30.126
								15.876
								31.699
								17.05
								64.583
								24.762
								18.311
								42.104
								23.664
								26.163
								8.66
								27.531
								19.668
								19.14
								13.884
								26.583
								17.341
								11.73
								9.92
								59.003

## Sheet: Figure 3j-k
raw data are plotted in panel 3k
means per condition per time point are plotted in panel 3j
Explant area per condition per time-point (norm to CMO6h)
	hours	CMO-8ng															MO28-8ng															MO28+Tw 250pg															MO28+Cad11 250pg
	0	0.263087	0.273859	0.236417	0.148816	0.128729	0.102714	0.142018	0.193471	0.0907801	0.0586399	0.134748	0.125384				0.0351252	0.0659398	0.0943375	0.125448	0.134014	0.0842206	0.0742206	0.0927141	0.0828525	0.0681505						0.0959162	0.0996332	0.104182	0.128771	0.103654	0.0996779	0.218817	0.121931	0.128927	0.0957694	0.10682	0.109227				0.0576016	0.0581612	0.0508144
	1	0.429571	0.455839	0.427026	0.320784	0.262838	0.105376	0.340884	0.384656	0.160075	0.0759206	0.215826	0.204966				0.0706675	0.149224	0.178107	0.271693	0.219924	0.197671	0.106182	0.111886	0.177092	0.0681505						0.0973077	0.216883	0.19239	0.226496	0.208288	0.211311	0.452009	0.2206	0.256025	0.216168	0.404109	0.191015				0.09548	0.101418	0.133652
	2	0.627771	0.678403	0.724094	0.605246	0.432726	0.143211	0.614531	0.690735	0.219455	0.0954268	0.362637	0.32594				0.106323	0.234996	0.333682	0.377088	0.221194	0.234124	0.134643	0.145924	0.220979	0.0681505						0.146818	0.452696	0.422279	0.308195	0.266687	0.338723	0.667686	0.432075	0.420043	0.318261	0.522563	0.33372				0.125327	0.151431	0.255308
	3	0.699677	0.807872	0.953568	0.885284	0.615563	0.244489	0.899973	0.665926	0.26184	0.147339	0.450792	0.489336				0.151435	0.357318	0.421913	0.481719	0.220283	0.25734	0.137961	0.203936	0.275038	0.073044						0.154239	0.605886	0.544249	0.497211	0.333652	0.467587	0.902271	0.70436	0.531653	0.458939	0.785532	0.432626				0.131446	0.216228	0.338093
	4	0.873675	0.951985	1.05756	1.24618	0.926879	0.32675	1.14837	0.865297	0.312721	0.170245	0.637122	0.504123				0.239268	0.386135	0.463345	0.508832	0.207447	0.252308	0.141184	0.209422	0.415954	0.078261						0.170552	0.861722	0.681522	0.605929	0.358048	0.614837	1.12593	0.955568	0.795276	0.595246	0.879031	0.485685				0.14755	0.254906	0.311531
	5	0.968238	1.10057	1.13822	1.48237	1.14398	0.404573	1.19011	1.14457	0.330578	0.218921	0.628067	0.573016				0.290844	0.395458	0.399731	0.571331	0.210875	0.265451	0.141184	0.209422	0.519425	0.0851503						0.223207	1.03102	0.894056	0.704087	0.432794	0.71027	1.40583	1.24511	0.841993	0.917398	1.12517	0.578929				0.224164	0.287802	0.36859
	6	1.09879	1.18941	1.19482	1.47998	1.63769	0.459209	1.49626	1.25822	0.382986	0.37836	0.762093	0.662175				0.27314	0.435162	0.396024	0.577927	0.212764	0.271572	0.141184	0.209422	0.560531	0.0872375						0.278993	1.33234	1.09326	0.795506	0.576604	0.730611	1.48741	1.01707	0.839895	1.08461	1.08866	0.54067				0.263547	0.287012	0.369222
[truncated: 7 more columns]

## Sheet: Figure 3l
Figure 3l cell's peed (µm/min)
cmo	MO28	MO28+cad11	MO28+twist
4.21039	3.05403	4.40333	4.31267
1.9563	1.72271	4.23155	3.27354
3.39436	1.46619	3.57831	4.28181
3.51045	1.73959	1.7459	3.3312
2.63893	1.60217	2.86155	4.00674
3.46368	2.91978	2.76733	2.35138
2.72527	2.95595	4.53181	3.91409
2.93347	4.54177	2.94197	2.63005
3.47327	4.32183	1.19563	2.72481
3.62414	2.79316	1.93216	3.11069
3.40561	3.80612	1.59133	3.97638
2.4038	3.7012	1.42777	3.17507
3.93036	5.82121	2.91119	4.13426
3.34812	3.05588	3.1748	3.57873
1.88067	2.46279	3.26206	3.78958
2.44329	3.35268	3.63232	3.98596
3.63677	2.11647	1.95687	3.90529
2.85044	2.70521	3.6519	3.90212
4.62156	2.69695	3.47714	2.33417
4.98509	3.12268	3.07954	4.09609
4.7272	2.40848	3.10691	4.31614
3.20967	3.37692	2.16379	2.86459
4.26205	3.29752	1.48689	2.3507
4.51795	1.11367	2.73912	3.34183
3.19197	1.23638	2.62295	3.87155
2.91114	2.21835	4.54665	3.93065
4.50684	1.86166	3.16824	4.37304
3.20139	2.32747	2.54023	3.89683
3.13662	2.81609		4.13945
2.53912	2.07421		4.59603
			3.63264
			4.49132

[truncated: 16 more sheets: Figure 5cd, Figure 6b, Figure 6d, Figure 7b-d-f, Figure 7h-i, Figure 7k-l, Fig S2c, Fig S2d, Fig S2e, Fig S2f, Fig S3b, Fig S3c, Fig S4c, Fig S5g, Fig S5h,  Fig S11h]
